# Supplementary material for: The Effects of Dietary Manganese and Selenium on Growth and the Fecal Microbiota of Nursery Piglets
Source: Vet Sci. 2023 Nov 10;10(11):650. doi: 10.3390/vetsci10110650 (PMC10675067; doi:10.3390/vetsci10110650)
Supplement: Supplementary file 1 [file vetsci-10-00650-s001.zip]

Archive with 1 entries (1 files):
- vetsci-2659806-supplementary.pdf
